# Supplementary material for: Integrated metabolome and transcriptome analyses reveal the response mechanism under drought stress of Callicarpa bodinieri ‘JinYe'
Source: Front Plant Sci. 2026 Mar 26;17:1714253. doi: 10.3389/fpls.2026.1714253 (PMC13061715; doi:10.3389/fpls.2026.1714253)
Supplement: Supplementary file 2 [file Table1.xlsx]

## Sheet: Sheet1
Primer used in this study
Genen ID	Forward Primer	Reverse Primer
ACTIN	AATTGCCTGACGGGCAGGTG	ACTCCAGCTGCTTCCATTCCG
Cluster-145547.37499	GGCAATGCATCTTCACGAGT	GATGGAGTAGAGCGAGGCTT
Cluster-157654.1	ACCAGTGAACATCCCTCCTG	CCGACTGATCTTCAGCTTGC
Cluster-145547.39844	AGGTCTTGCCCTTCATGGAT	TGTTCCTGTTGGTGGAGGTT
Cluster-145547.22385	AGTAGTCAAGGCCCAGTTCC	AGACCCTTCAAACAGAGGCA
Cluster-145547.815	CTCCCAGGAAGCATTTGAGC	AAGGGCAATGGACTCCAGAA
Cluster-145547.39669	ATTGGCAGCTGCATCAACAT	AGCTCACATGCCAAACAGTG
Cluster-145547.41412	CTTGAGGGTGGAGTTCCAGT	CAATAATTCTGGCCCACGCA
Cluster-145547.27833	AAGCCCTGCACTTTGACAAG	ACCTCCTCCCACTTCTCTCA
