# Supplementary material for: Integrated metabolome and transcriptome analyses reveal the response mechanism under drought stress of Callicarpa bodinieri ‘JinYe'
Source: Front Plant Sci. 2026 Mar 26;17:1714253. doi: 10.3389/fpls.2026.1714253 (PMC13061715; doi:10.3389/fpls.2026.1714253)
Supplement: Supplementary file 3 [file Table2.xlsx]

## Sheet: Sheet1
sample	library	raw_reads	raw_bases	clean_reads	clean_bases	Q20	Q30	GC
D0_1	FRAS220111808-1a	23569308	7.07	23131815	6.94	96.63	90.91	45.72
D0_2	FRAS220111809-1r	23722736	7.12	23442622	7.03	95.1	87.78	44.08
D0_3	FRAS220111810-1r	23086184	6.93	22786381	6.84	97.01	92.19	44.82
D5_1	FRAS220111811-1r	24873673	7.46	24650660	7.4	95.68	89.01	44.42
D5_2	FRAS220111812-1a	22959232	6.89	22722909	6.82	96.39	90.45	46.26
D5_3	FRAS220111813-1r	23322472	7	23092965	6.93	95.59	88.78	44.94
D10_1	FRAS220111814-1a	22977612	6.89	22650273	6.8	95.77	88.77	49.23
D10_2	FRAS220111815-1a	23767572	7.13	23558499	7.07	96.46	90.67	50.5
D10_3	FRAS220111816-1a	23751043	7.13	23484260	7.05	96.63	91.05	52.64
