# Supplementary material for: Integrated metabolome and transcriptome analyses reveal the response mechanism under drought stress of Callicarpa bodinieri ‘JinYe'
Source: Front Plant Sci. 2026 Mar 26;17:1714253. doi: 10.3389/fpls.2026.1714253 (PMC13061715; doi:10.3389/fpls.2026.1714253)
Supplement: Supplementary file 4 [file Table3.xlsx]

## Sheet: Sheet1
Index	Q1 (Da)	Q3 (Da)	Molecular weight (Da)	Formula	Ionization model	Compounds	Class I	Class II	CAS	Level	ZZ1	ZZ2	ZZ3	ZZ4	ZZ5	ZZ6	ZZ7	ZZ8	ZZ9	QC01	QC02	QC03	cpd_ID	kegg_map
pmd0130	468.308	184.073	467.301	C22H46NO7P	[M+H]+	LysoPC 14:0	Lipids	LPC	20559-16-4	1	39326.8	53380.2	67117.5	605855	502974	713718	240322	181941	308839	326578	328981	320675	-	-
Lmhp009187	440.277	299.258	439.27	C20H42NO7P	[M+H]+	LysoPE 15:0	Lipids	LPE	-	3	5195.06	6992.97	5796.91	59184	56511.4	58305.1	18692.3	24605.7	22729.5	30892.4	31571.3	31740.6	-	-
pmb2791	309.207	209.1	310.1	C18H30O4	[M-H]-	9-Hydroperoxy-10E,12,15Z-octadecatrienoic acid	Lipids	Free fatty acids	111004-08-1	3	36482.7	10451.9	19146.7	69915.7	130112	112303	962627	757274	716556	323550	329721	315837	C16321	ko00592,ko01110
pmb2319	482.324	184.073	481.317	C23H48NO7P	[M+H]+	LysoPC 15:0	Lipids	LPC	108273-89-8	2	29483.2	52848.7	47337.6	287155	255951	277670	91113.3	82149	121877	146391	152466	152275	-	-
Lmhp008337	426.262	285.242	425.254	C19H40NO7P	[M+H]+	LysoPE 14:0(2n isomer)	Lipids	LPE	-	3	7199.51	7165.9	7512.18	94324	97947.4	103079	40761.1	36888.7	56837.1	47832.7	49041.5	50905.9	-	-
MWS1900	215.129	153.127	216.136	C11H20O4	[M-H]-	Undecanedioic acid	Lipids	Free fatty acids	1852-04-6	3	24226.1	17194.6	31833	72945.5	109239	86731.3	357046	268304	198977	121209	132717	130187	-	-
pmd0132	496.34	184.073	495.332	C24H50NO7P	[M+H]+	LysoPC 16:0(2n isomer)	Lipids	LPC	-	1	1.14818e+06	1.94357e+06	1.89766e+06	1.26312e+07	1.03032e+07	9.65738e+06	3.92629e+06	3.35291e+06	7.39571e+06	6.14918e+06	6.78479e+06	6.6317e+06	-	-
pmb0864	426.262	285.242	425.254	C19H40NO7P	[M+H]+	LysoPE 14:0	Lipids	LPE	-	3	5751.86	5612.65	5001.05	88139.8	87342.5	108721	38558.9	33180.6	53409.8	44125.9	41319.9	39130	-	-
pma3101	256.08	124.1	256.082	C11H14NO6+	[M]+	Nicotinate D-ribonucleoside	Others	Vitamin	17720-18-2	3	853815	399487	439911	1.27216e+06	1.73171e+06	1.90253e+06	4.04787e+06	2.52487e+06	3.72949e+06	2.10134e+06	2.1762e+06	1.68353e+06	C05841	ko00760,ko01100
pmn001684	225.113	147.082	226.12	C12H18O4	[M-H]-	Tuberonic Acid	Organic acids	Organic acids	124649-26-9	1	9	9	9	994.794	5613.88	2058.8	58957.2	74558.1	12039.3	9423.41	9800.57	12045.3	-	-
pmb0464	458.1	116.3	457.143	C16H27NO14	[M+H]+	L-Aspartic acid-O-diglucoside	Amino acids and derivatives	Amino acids and derivatives	-	3	7860.38	22390.5	3647.56	414328	589876	482208	188297	163512	124855	255195	174926	252739	-	-
