# Supplementary material for: Integrated metabolome and transcriptome analyses reveal the response mechanism under drought stress of Callicarpa bodinieri ‘JinYe'
Source: Front Plant Sci. 2026 Mar 26;17:1714253. doi: 10.3389/fpls.2026.1714253 (PMC13061715; doi:10.3389/fpls.2026.1714253)
Supplement: Supplementary file 5 [file Table4.xlsx]

## Sheet: metadata-15588760-processed-ok
accession	study	object_status	bioproject_accession	biosample_accession	sample_name	library_ID	title	library_strategy	library_source	library_selection	library_layout	platform	instrument_model	design_description	filetype	filename	filename2	filename3	filename4	assembly	fasta_file
SRR35247737	SRP617265	new	PRJNA1314855	SAMN51022871	D0-1	D0-1	Integrated metabolome and transcriptome analyses reveal the response mechanism under drought stress of Callicarpa bodinieri 'JinYe'	RNA-Seq	TRANSCRIPTOMIC	RANDOM	paired	ILLUMINA	Illumina NovaSeq 6000	Drought treatment of Callicarpa bodinieri	fastq	D0_1_1.fq.gz	D0_1_2.fq.gz
SRR35247736	SRP617265	new	PRJNA1314855	SAMN51022872	D0-2	D0-2	Integrated metabolome and transcriptome analyses reveal the response mechanism under drought stress of Callicarpa bodinieri 'JinYe'	RNA-Seq	TRANSCRIPTOMIC	RANDOM	paired	ILLUMINA	Illumina NovaSeq 6000	Drought treatment of Callicarpa bodinieri	fastq	D0_2_1.fq.gz	D0_2_2.fq.gz
SRR35247735	SRP617265	new	PRJNA1314855	SAMN51022873	D0-3	D0-3	Integrated metabolome and transcriptome analyses reveal the response mechanism under drought stress of Callicarpa bodinieri 'JinYe'	RNA-Seq	TRANSCRIPTOMIC	RANDOM	paired	ILLUMINA	Illumina NovaSeq 6000	Drought treatment of Callicarpa bodinieri	fastq	D0_3_1.fq.gz	D0_3_2.fq.gz
SRR35247734	SRP617265	new	PRJNA1314855	SAMN51022874	D5-1	D5-1	Integrated metabolome and transcriptome analyses reveal the response mechanism under drought stress of Callicarpa bodinieri 'JinYe'	RNA-Seq	TRANSCRIPTOMIC	RANDOM	paired	ILLUMINA	Illumina NovaSeq 6000	Drought treatment of Callicarpa bodinieri	fastq	D5_1_1.fq.gz	D5_1_2.fq.gz
SRR35247733	SRP617265	new	PRJNA1314855	SAMN51022875	D5-2	D5-2	Integrated metabolome and transcriptome analyses reveal the response mechanism under drought stress of Callicarpa bodinieri 'JinYe'	RNA-Seq	TRANSCRIPTOMIC	RANDOM	paired	ILLUMINA	Illumina NovaSeq 6000	Drought treatment of Callicarpa bodinieri	fastq	D5_2_1.fq.gz	D5_2_2.fq.gz
SRR35247732	SRP617265	new	PRJNA1314855	SAMN51022876	D5-3	D5-3	Integrated metabolome and transcriptome analyses reveal the response mechanism under drought stress of Callicarpa bodinieri 'JinYe'	RNA-Seq	TRANSCRIPTOMIC	RANDOM	paired	ILLUMINA	Illumina NovaSeq 6000	Drought treatment of Callicarpa bodinieri	fastq	D5_3_1.fq.gz	D5_3_2.fq.gz
SRR35247731	SRP617265	new	PRJNA1314855	SAMN51022877	D10-1	D10-1	Integrated metabolome and transcriptome analyses reveal the response mechanism under drought stress of Callicarpa bodinieri 'JinYe'	RNA-Seq	TRANSCRIPTOMIC	RANDOM	paired	ILLUMINA	Illumina NovaSeq 6000	Drought treatment of Callicarpa bodinieri	fastq	D10_1_1.fq.gz	D10_1_2.fq.gz
SRR35247730	SRP617265	new	PRJNA1314855	SAMN51022878	D10-2	D10-2	Integrated metabolome and transcriptome analyses reveal the response mechanism under drought stress of Callicarpa bodinieri 'JinYe'	RNA-Seq	TRANSCRIPTOMIC	RANDOM	paired	ILLUMINA	Illumina NovaSeq 6000	Drought treatment of Callicarpa bodinieri	fastq	D10_2_1.fq.gz	D10_2_2.fq.gz
SRR35247729	SRP617265	new	PRJNA1314855	SAMN51022879	D10-3	D10-3	Integrated metabolome and transcriptome analyses reveal the response mechanism under drought stress of Callicarpa bodinieri 'JinYe'	RNA-Seq	TRANSCRIPTOMIC	RANDOM	paired	ILLUMINA	Illumina NovaSeq 6000	Drought treatment of Callicarpa bodinieri	fastq	D10_3_1.fq.gz	D10_3_2.fq.gz
